# Supplementary material for: MitoQ Inhibits Human Breast Cancer Cell Migration, Invasion and Clonogenicity
Source: Cancers (Basel). 2022 Mar 16;14(6):1516. doi: 10.3390/cancers14061516 (PMC8946220; doi:10.3390/cancers14061516)
Supplement: Supplementary file 1 [file cancers-14-01516-s001.zip]

Archive with 1 entries (1 files):
- cancers-1644610-supplementary.pdf
